# Supplementary material for: Neural manifestation of L2 novel concept acquisition from multi-contexts via both episodic memory and semantic memory systems
Source: Front Psychol. 2024 Feb 7;15:1320675. doi: 10.3389/fpsyg.2024.1320675 (PMC10879312; doi:10.3389/fpsyg.2024.1320675)
Supplement: Supplementary file 1 [file Table_1.XLSX]

## Sheet: accuracy and reaction time
1	0.93	0.74	0.9	0.72	1	0.88	0.95	0.67	0.9	0.752382	0.85	0.687803	0.95	0.70515
2	0.81	1.29	0.87	1.17	0.8	1.64	0.65	1.3	0.85	1.1755	0.95	1.17359	0.8	1.15895
3	0.58	1.26	0.6	1.28	0.6	1.27	0.5	1.2	0.6	1.53168	0.4	1.30871	0.8	0.988597
4	0.76	1.49	0.75	1.48	0.8	1.57	0.75	1.44	0.65	1.57256	0.8	1.4425	0.8	1.42976
5	0.69	0.9	0.68	0.95	0.7	0.83	0.7	0.83	0.75	1.0509	0.65	0.91995	0.65	0.876808
6	0.65	1.08	0.65	1.07	0.6	1.1	0.7	1.1	0.6	1.21511	0.75	1.06469	0.6	0.94369
7	0.83	1.46	0.82	1.42	0.85	1.64	0.85	1.4	0.65	1.48396	0.9	1.44713	0.9	1.31447
8	0.73	1.2	0.77	1.16	0.7	1.29	0.65	1.24	0.75	1.48863	0.65	1.07412	0.9	0.919001
9	0.98	0.81	0.97	0.77	1	0.95	1	0.78	0.95	0.849381	0.95	0.801005	1	0.650129
10	0.91	0.83	0.88	0.82	1	0.86	0.9	0.8	0.9	0.881192	0.95	0.830399	0.8	0.754425
11	0.73	0.87	0.75	0.86	0.65	0.82	0.75	0.95	0.9	0.730566	0.6	0.77817	0.75	1.05633
12	0.72	1.36	0.73	1.32	0.7	1.51	0.7	1.32	0.8	1.44197	0.7	1.35513	0.7	1.16637
13	0.8	0.78	0.78	0.79	0.85	0.72	0.8	0.84	0.65	0.886047	0.85	0.74634	0.85	0.725217
14	0.52	1.41	0.43	1.42	0.6	1.43	0.7	1.35		1.77282	0.3	1.39528	0.75	1.10543
15	0.67	1.03	0.7	0.98	0.7	1.1	0.55	1.11	0.8	0.901634	0.55	1.01419	0.75	1.03198
16	0.79	0.93	0.73	0.91	0.85	1.07	0.9	0.84	0.7	1.0339	0.85	0.922464	0.65	0.779118
17	0.86	1.27	0.83	1.23	0.85	1.39	0.95	1.29	0.75	1.17418	0.9	1.37831	0.85	1.12509
18	0.61	1.49	0.57	1.48	0.65	1.4	0.7	1.59	0.55	1.27963	0.65	1.69026	0.5	1.47575
19	0.88	1.35	0.88	1.3	0.75	1.59	1	1.25	0.9	1.49086	0.9	1.211	0.85	1.18473
20	0.86	1.31	0.85	1.29	0.85	1.58	0.9	1.07	0.75	1.72631	0.9	1.26342	0.9	0.89271
21	0.62	0.91	0.63	0.89	0.55	0.95	0.65	0.94	0.7	0.901924	0.55	0.884005	0.65	0.895917
22	0.72	1.06	0.78	1.06	0.65	1.11	0.6	1.04	0.8	1.08947	0.85	1.05195	0.7	1.02873
23	0.57	1.35	0.58	1.39	0.55	1.39	0.55	1.19	0.7	1.6232	0.4	1.51429	0.65	1.03876
24	0.9	1.14	0.83	1.17	1	1.21	1	0.96	0.9	1.47259	0.8	1.07909	0.8	0.957456
25	0.69	1.32	0.72	1.38	0.65	1.32	0.65	1.17	0.4	1.64965	0.85	1.33669	0.9	1.13937
26	0.62	1.07	0.67	1.04	0.6	1.17	0.5	1.07	0.7	1.16945	0.6	1.05427	0.7	0.899037
27	0.83	1.5	0.85	1.4	0.75	1.64	0.85	1.66	0.8	1.37028	0.8	1.52753	0.95	1.30302
28	0.86	1.17	0.9	1.17	0.7	1.41	0.9	0.94	0.95	1.57995	0.95	1.06588	0.8	0.875227
29	0.98	0.63	1	0.62	0.95	0.63	0.95	0.67	1	0.667496	1	0.65859	1	0.519124
30	0.98	0.77	0.97	0.74	1	0.91	1	0.72	0.95	0.807638	1	0.746086	0.95	0.664745
31	0.97	1.24	0.98	1.13	0.95	1.32	0.95	1.49	0.95	1.18553	1	1.17848	1	1.01195
32	0.67	1	0.63	0.99	0.75	1	0.7	1.03	0.6	0.969249	0.55	0.959884	0.75	1.03114
33	0.79	1.43	0.77	1.44	0.75	1.49	0.9	1.31	0.7	1.70574	0.8	1.3038	0.8	1.32246
34	0.92	1.03	0.9	0.99	0.95	1.14	0.95	1.02	0.8	1.20863	0.9	0.995275	1	0.780753
35	0.88	1.48	0.93	1.44	0.8	1.62	0.8	1.48	0.85	1.76849	0.95	1.45441	1	1.09911
36	0.85	1.2	0.85	1.19	0.8	1.42	0.9	1.03	0.9	1.35542	0.85	1.13893	0.8	1.0677
37	0.77	1.24	0.78	1.2	0.65	1.43	0.85	1.16	0.7	1.29436	0.9	1.20232	0.75	1.10868
38	0.93	0.85	0.93	0.84	0.9	0.88	0.95	0.84	0.9	0.926279	0.95	0.803975	0.95	0.795952
39	0.93	0.73	0.93	0.76	0.9	0.65	0.95	0.74	0.95	0.82946	0.95	0.750259	0.9	0.698768
40	0.75	1.12	0.8	1.07	0.6	1.32	0.75	1.07	0.75	1.1445	0.8	1.09601	0.85	0.968793
41	0.84	1.59	0.78	1.6	0.95	1.73	0.9	1.44	0.6	1.56482	0.9	1.60864	0.85	1.61456
42	0.76	1.24	0.83	1.19	0.65	1.45	0.65	1.16	0.75	1.45896	0.9	1.03048	0.85	1.07943
43	0.59	1.77	0.58	1.61	0.4	removed data (2.26)	0.8	1.75	0.45	1.76696	0.6	1.64076	0.7	1.42557
44	0.8	1.08	0.83	1.1	0.75	1.04	0.75	1.06	0.9	1.06193	0.75	1.14021	0.85	1.11277
45	0.66	1.21	0.72	1.19	0.6	1.41	0.55	1.08	0.85	1.25036	0.7	1.24723	0.6	1.07424
46	0.98	0.68	0.98	0.65	0.95	0.73	1	0.69	1	0.651543	1	0.623042	0.95	0.683816
47	0.78	1.21	0.77	1.25	0.75	1.32	0.85	1.02	0.65	1.65613	0.8	1.11825	0.85	0.963188
48	0.94	1.02	0.98	1	0.8	1.16	0.95	0.96	0.95	1.10036	1	1.06865	1	0.82798
49	0.78	1.46	0.78	1.41	0.7	1.75	0.85	1.34	0.7	1.85048	0.8	1.32798	0.85	1.03833
50	0.85	1.04	0.85	1.06	0.75	1.09	0.95	0.92	0.9	1.19256	0.75	1.0271	0.9	0.964776
51	0.72	1.5	0.73	1.5	0.7	1.38	0.7	1.64	0.65	1.52385	0.9	1.4566	0.65	1.51205
52	0.96	0.99	1	0.97	0.85	1.09	0.95	0.97	1	0.947744	1	0.98228	1	0.981443
53	0.61	0.98	0.6	1.01	0.55	0.91	0.7	0.96	0.6	1.15907	0.6	0.96587	0.6	0.901321
54	0.55	1.64	0.58	1.63	0.55	1.7	0.45	1.6	0.6	1.84895	0.55	1.53104	0.6	1.51347
55	0.81	1.38	0.8	1.29	0.75	1.58	0.9	1.44	0.85	1.56977	0.9	1.10084	0.65	1.1895
56	0.95	0.78	0.98	0.75	0.9	0.87	0.9	0.79	0.95	0.812361	1	0.829526	1	0.600011
57	0.82	1.49	0.83	1.48	0.75	1.34	0.85	1.69	0.7	1.68612	0.85	1.65647	0.95	1.08943
58	0.81	1.14	0.82	1.02	0.8	1.48	0.8	1.13	0.8	1.12369	0.75	1.06047	0.9	0.888751
59	0.71	1.25	0.77	1.21	0.5	1.49	0.75	1.13	0.7	1.3188	0.85	1.13934	0.75	1.17681
60	0.69	1.39	0.75	1.33	0.6	1.44	0.6	1.51	0.6	1.49849	0.75	1.2161	0.9	1.2741
61	0.68	1.1	0.73	1.07	0.65	1.1	0.55	1.19	0.85	1.02171	0.75	1.03071	0.6	1.15733
62	0.66	1.36	0.63	1.34	0.6	1.61	0.8	1.15	0.6	1.74053	0.7	1.24958	0.6	1.03567
63	0.52	1.02	0.47	0.99	0.55	1.02	0.65	1.12	0.65	1.10554	0.4	1.02557		0.827969
64	0.58	1.38	0.55	1.28	0.55	1.47	0.7	1.58	0.5	1.12536	0.35	1.2776	0.8	1.44778
65	0.71	1.55	0.65	1.62	0.7	1.48	0.9	1.39	0.6	1.5756	0.7	1.70092	0.65	1.58868
66	0.97	1.26	0.98	1.24	0.9	1.37	1	1.2	0.95	1.36062	1	1.34557	1	1.02295
67	0.89	1.14	0.88	1.18	0.8	1.18	1	0.99	0.8	1.39095	1	1.10672	0.85	1.03741
68	0.7	1.38	0.7	1.31	0.75	1.47	0.65	1.51	0.7	1.52055	0.65	1.35681	0.75	1.06142
69	0.79	1.2	0.75	1.21	0.8	1.23	0.9	1.16	0.6	1.77974	0.95	0.837541	0.7	1.00784
70	0.98	1.33	0.98	1.27	0.95	1.52	1	1.34	0.95	1.46293	1	1.17667	1	1.16938
71	0.6	1.74	0.58	1.72	0.35	1.84	0.9	1.7	0.55	1.97555	0.6	1.58471	0.6	1.59755
72	0.94	1.12	0.92	1.13	1	1.06	0.95	1.14	1	1.42417	0.85	1.05184	0.9	0.907934
73	0.93	1.53	0.93	1.51	0.85	1.76	1	1.37	0.9	1.80414	1	1.6102	0.9	1.10126
74	0.84	1.15	0.85	1.09	0.8	1.06	0.85	1.41	0.8	1.29784	0.9	0.971795	0.85	1.01403
75	0.71	1.64	0.73	1.73	0.6	1.32	0.75	1.7	0.55	1.76009	0.85	1.73184	0.8	1.71274
76	0.81	0.95	0.85	0.92	0.6	1	0.9	0.96	0.8	1.0458	0.9	0.879863	0.85	0.848475
77	0.67	1.46	0.7	1.4	0.6	1.49	0.65	1.61	0.8	1.53653	0.55	1.52473	0.75	1.15042
78	0.8	1.11	0.78	1.1	0.75	1.32	0.9	0.94	0.8	1.23618	0.75	1.06775	0.8	0.998061
79	0.77	0.99	0.73	0.98	0.75	0.88	0.9	1.11	0.65	0.603944	0.8	1.26464	0.75	1.08561
80	0.8	0.99	0.85	0.95	0.8	1.08	0.65	1.01	0.85	1.09255	0.75	0.90116	0.95	0.86957
81	0.75	1.47	0.8	1.44	0.65	1.48	0.7	1.57	0.75	1.33745	0.75	1.62873	0.9	1.3472
82	0.94	1.18	0.95	1.1	0.95	1.25	0.9	1.35	0.95	1.34455	0.9	1.13104	1	0.811939
83	0.91	0.59	0.93	0.58	0.85	0.67	0.9	0.56	0.9	0.639717	0.95	0.516032	0.95	0.580012
84	0.91	1.18	0.93	1.17	0.9	1.3	0.85	1.09	0.85	1.48366	1	1.04711	0.95	0.980691
85	0.98	1.1	0.97	1.12	1	1.23	1	0.89	0.95	1.56033	0.95	0.957428	1	0.855951
86	0.88	1.14	0.85	1.19	0.95	1.23	0.9	0.9	0.7	1.632	1	1.12324	0.85	0.81362
87	0.94	0.84	0.97	0.82	0.95	0.85	0.85	0.89	1	0.890333	1	0.843028	0.9	0.736731
participants' number	accuracy for all discourses combined	reaction time for all discourses combined	accuracy for recurrence type discourses	reaction time for recurrence type discourses	accuracy for new-theme type discourses	reaction time for new-theme type discourses	accuracy for category-feature type sentences	reaction time for category-feature type sentences	accuracy for reccurence type part 1	reaction time for reccurence type part 1	accuracy for reccurence type part 2	reaction time for reccurence type part 2	accuracy for reccurence type part 3	reaction time for reccurence type part 3
