# Supplementary material for: Neural manifestation of L2 novel concept acquisition from multi-contexts via both episodic memory and semantic memory systems
Source: Front Psychol. 2024 Feb 7;15:1320675. doi: 10.3389/fpsyg.2024.1320675 (PMC10879312; doi:10.3389/fpsyg.2024.1320675)
Supplement: Supplementary file 2 [file Table_2.XLSX]

## Sheet: N400 data
1	0.2921	0.60489			-0.19537	0.35511			0.55214	1.3684			1.4977	0.62037			0.93196	0.18705			-1.1048	0.39182			-0.10585	0.54247
2	0.5343	1.1533			0.47914	0.86918			0.088604	1.4504			1.2083	1.7011			0.32353	0.83246			0.10594	0.329			0.96551	1.4583
3	1.5252	2.0749			2.1868	2.0718			-0.11115	1.3557			1.1958	2.8196			2.361	0.84899			2.6658	1.4439			1.581	4.3302
4	3.2728	3.9155			2.8688	3.7486			3.7756	5.3229			3.9572	3.0005			2.7648	3.4427			2.4922	3.9292			3.3209	3.976
5	0.41199	0.28215			0.1283	0.4564			0.81205	0.040334			0.85243	-0.014242			-2.4672	-0.24305			-0.080535	1.3955			2.2248	0.44986
6	1.1309	1.0932			1.0913	1.0533			1.3061	0.64186			1.0711	1.6529			1.3567	0.71651			1.5368	1.4773			0.45279	1.0785
7	0.16574	0.79419			-0.014084	2.3091			-0.38251	-2.001			1.24	-0.94574			1.6397	3.719			-1.2549	0.76699			0.023969	1.9713
8	1.8409	1.0717			1.5181	1.2715			1.4777	-1.8483			3.1545	3.3449			1.7378	2.1078			0.77535	1.1555			2.101	0.27243
9	-0.37819	1.0534			-0.61937	1.1081			0.14515	2.3627			-0.15038	-0.4199			0.011947	1.5985			-1.2466	0.60121			-0.45131	0.96101
10	2.0778	3.8319			1.9883	2.9688			1.267	5.3068			3.1691	4.9495			1.2417	3.5101	removed data		0.84966	1.7208			3.6699	3.4952
11	-1.2858	-0.4726			-1.7715	0.094778			-2.7521	-1.4653			1.6212	-1.1106					-4.0171	-0.26589	-2.1377	0.48813			0.22777	0.18231
12	0.99393	1.7074			1.9407	2.775			-0.62536	0.65432			-0.21514	-0.43087			1.193	2.5858			1.7521	2.5815			2.6731	3.2209
13	1.6545	1.4995			1.3236	1.3865			0.65128	0.72459			3.616	2.6134			2.4528	0.90756			0.97311	0.84311			0.85297	2.5683
14	-0.88213	0.071585			-0.98084	-0.86134			-1.0149	2.1176			-0.45648	0.81088			-1.0164	-0.39999			-0.67454	-0.13612			-1.2613	-2.2017
15	0.81852	2.2846			0.75308	2.2513			0.17814	2.3742			1.6333	2.2781			-0.88368	2.9568			0.61411	2.9667			2.0824	0.59521
16	-0.44977	0.10969			-0.39208	-0.16785			-0.19679	-0.61762			-0.88316	1.6688			-0.35573	-0.66573			-0.059281	1.2815			-0.75131	-0.95338
17	1.8308	2.6498			2.0205	2.0513			1.2427	3.1832			1.8227	3.894			2.7502	2.3318			1.9879	2.1609			1.5223	1.5677
18	-0.014385	0.38949			0.01044	0.59263			-0.94322	0.094203			0.85358	0.060873			0.062278	0.5108			-0.71614	0.0087056			0.69932	1.2857
19	0.45946	1.4038			0.57555	1.3344			-0.69691	2.2896			1.2467	0.71434			-0.27704	1.6272			1.3088	0.80622			0.46237	1.4721
20	1.5117	1.729			1.0049	2.0021			0.76513	0.079019			3.8109	2.5755			0.8727	1.7286			0.31932	2.0985			1.7867	2.2705
21	0.63475	1.1427			0.98135	1.394			-0.79078	0.15794			0.99614	1.3436			0.08413	0.11377			2.2034	2.0721			0.41179	2.4228
22	-0.34924	0.17147			-0.25664	0.82039			-0.98784	-1.1378			-0.019071	-0.44473			0.18088	1.556			-0.37529	0.94025			-0.45618	-0.28026
23	2.465	1.9327			2.5058	2.2496			2.2649	0.12617			2.5336	2.7427			1.5685	2.7299			1.6294	1.7696			4.0639	2.0891
24	1.9897	3.0355			2.3273	2.4578			1.669	4.3607			1.2898	3.4458			2.6653	2.8514			2.4816	2.3377			1.9272	2.053
25	-1.1049	-0.90921			-0.99319	-0.44771			-2.52	-2.8086			-0.025019	-0.37194			-1.9794	-1.0968			0.29591	-0.34455			-1.5651	0.31454
26	0.81214	1.4283			0.60168	1.3409			1.122	1.4382			1.1267	1.6798			0.44905	2.069			0.51471	-0.17878			0.79965	1.89
27	0.732	1.3823			0.3264	1.8685			1.7008	0.57466			0.95401	0.71403			0.64505	0.97441			0.36647	1.9045			0.054581	3.0248
28	0.89084	1.951			0.83521	1.6503			0.61729	3.4953			1.2699	1.3112			1.0927	2.7123			-0.15198	0.58489			1.6351	1.2998
29	0.79228	1.3003			0.81334	1.4867			0.69784	0.65788			0.8699	1.3824			0.86466	2.1363			1.0087	1.1727			0.58063	0.93451
30	0.47992	1.1034			0.081402	1.9054			0.69162	0.1177			1.4128	-0.31039			0.35487	1.8014			0.36511	1.2662			-0.40119	2.6832
31	0.94353	2.2371			1.2609	2.392			1.0725	2.6155			-0.1366	1.4211			1.0986	2.1991			1.3404	2.2046			1.2994	2.8365
32	0.53228	1.905			0.39301	1.4413			0.25208	2.5181			1.1936	2.6636			1.1871	2.2883			0.27862	1.4394			-0.070124	0.31386
33	-0.53533	0.076601			-0.64107	0.058126			-0.83231	-0.57681			0.052412	0.76052			-0.7224	-0.83762			-0.52014	0.45803			-0.70286	0.85255
34	0.79045	0.99033			0.69781	1.2854			1.1705	-0.1546			0.65627	1.2811			-0.089288	1.585			1.2093	1.3018			0.75871	0.86949
35	1.6681	1.8258			1.9244	1.4281			0.95151	3.6951			1.5989	1.1496			2.9781	1.9295			1.4264	1.8937			1.6561	0.29376
36	-0.99187	-0.61224			-1.0111	-1.1126			-1.1979	-1.6277			-0.73592	1.9217			0.92967	-2.2603			-0.86819	-0.37033			-2.5655	-0.3247
37	1.5879	2.3134			1.6856	2.277			1.5538	1.7241			1.3288	3.0243			1.1319	3.2404			1.6242	1.4967			2.1498	1.7726
38	1.9066	2.2825			2.1092	2.474			1.6229	1.9901			1.5442	2.0426			1.7309	2.7685			2.4873	2.7214			2.0061	1.8341
39	2.1695	1.2545			1.7637	0.85552			1.6077	1.2553			3.9645	2.4454			2.7891	1.4611			1.4424	0.66375			1.3392	0.23988
40	0.60573	0.78224			0.72983	1.4908			-0.68679	0.72284			1.4978	-1.3039			0.75231	1.3034			-0.32965	1.8551			1.773	1.3762
41	1.1379	1.9925			1.2955	1.4438			1.8629	3.7417			-0.094914	1.8692			1.4788	1.1923			1.0914	1.0667			1.3662	2.1563
42	0.3108	-0.030788			-0.829	0.40658			-0.60597	0.18501			4.6933	-1.5568			-2.2772	1.4535			-0.50512	-0.71667			-0.099679	0.13402
43	0.33889	0.52683			0.48127	0.75568			1.0053	2.5128			-0.79032	-2.178			-1.5212	-0.11204			2.7116	1.3813			-0.29274	1.287
44	0.97146	0.26854			1.5836	0.19784			-1.0781	0.034989			1.1756	0.7142			1.4946	-0.72482			1.5378	1.2571			1.694	0.36882
45	2.0933	1.5926			2.6115	1.3363			0.091814	1.4845			2.5816	2.487			3.6826	0.54262			3.1383	3.456			1.3058	0.27483
46	2.7671	2.334			2.8283	2.1952			2.0234	2.5237			3.3416	2.5488			4.842	3.0728			3.0154	1.5691			1.1767	1.651
47	0.041049	-0.33552			-0.02526	-0.062509			0.5145	-1.6009			-0.235	0.11482			-0.92356	-0.28483			0.5296	-0.89985			0.073192	1.0713
48	2.1884	3.3014			1.8337	3.2755			2.9616	2.94			2.4781	3.7374			2.0112	3.6994			1.4557	3.4588			2.0827	2.527
49	0.96985	0.68165			0.94678	0.74399			0.38063	0.29312			1.594	0.86646			0.57806	0.35074			0.85526	0.5842			1.3065	1.4281
50	0.45408	1.3989			-0.02746	1.6239			1.0435	2.1522			1.3227	-0.031436			1.2489	1.167			-0.56565	0.63621			-0.4175	3.2209
51	-0.56033	-0.55841			-0.75711	-0.66088			-0.78653	-1.2284			0.24886	0.38594			-1.0898	-0.83239			0.36991	-0.29953			-1.6422	-0.79354
52	0.61092	1.6061			0.74328	1.4597			1.6615	1.5764			-0.86425	2.0149			-0.12151	2.6741			0.63628	-0.45482			1.4792	1.7549
53	0.82506	1.6763			1.0138	1.1734			-0.2158	2.8132			1.2565	2.0381			0.18886	1.0086			2.0094	1.4311			0.61827	1.1354
54	1.0247	0.96993			1.329	1.035			1.1324	0.49371			0.035002	1.2633			0.41403	1.222			1.3001	1.5504			2.0233	0.27037
55	0.46416	1.2251			0.012235	1.0415			0.15576	1.2045			2.1491	1.8146			-1.5547	0.11806			-0.13821	1.2725			1.3023	2.0417
56	1.6685	2.6527			1.508	3.2506			1.4108	1.7676			2.4009	1.7318			1.3316	4.415			2.2625	3.0766			0.88168	1.8722
57	0.22349	1.6749			0.035706	1.685			0.6073	2.1098			0.42948	1.2315			0.39882	2.3951			-0.58881	2.3975			0.39614	0.025758
58	0.67151	1.3509			1.0162	1.2765			-0.37015	1.6255			0.65779	1.3097			0.41966	2.5788			0.74525	0.52805			1.7211	0.28863
59	1.8347	2.863			2.1678	3.2417			0.4171	2.2973			2.2472	2.3027			1.4959	3.5147			3.3941	2.6941			1.4302	3.4253
60	0.76073	0.97644			0.83377	1.0664			1.0727	1.1848			0.23791	0.50169			0.26736	1.159			0.72318	1.3844			1.3563	0.62508
61	0.524	0.52604			0.29679	0.69462			0.15853	-0.82032			1.5705	1.3752			0.29452	1.5898			1.3546	0.92356			-0.75942	-0.72796
62	1.5748	1.413	removed data		1.7188	1.7336	removed data		0.91693	0.438			1.7617	1.4462			-0.20256	0.52195			3.2038	2.6373	removed data		1.6311	2.4454
63			-2.5062	-2.1363			-2.7467	-2.0901	-2.5502	-2.7072			-1.7234	-1.6929			-2.4727	-1.3056					-3.4423	-2.8155	-2.2504	-2.4106
64	0.75817	0.98671			0.42257	0.44577			0.78418	1.5711			1.7326	2.0315			-1.0533	0.75118			0.69094	-0.22867			1.2276	0.71299
65	-0.20688	0.062631			-0.089604	0.70434			-0.55901	-1.2942			-0.20983	-0.52069			0.30885	2.1494			-0.2382	-0.67594			-0.23079	0.15793
66	0.34977	0.19097			-0.030303	0.034826			1.7471	0.83451			0.040421	0.0012381			0.40929	0.72723			0.2558	-0.33822			-0.63611	-0.51534
67	2.046	2.1976			2.7152	2.4594			2.2809	2.1608			-0.1962	1.4461			1.2889	1.8355			3.0608	1.9815			3.4068	3.7692
68	2.3116	1.0191			2.2577	0.8216			1.8007	1.0671			2.9749	1.5697			3.6441	0.11702			1.1962	0.94055			2.3108	1.6421
69	0.95575	1.4956			0.76078	1.5998			1.5792	2.1464			0.91959	0.53145			-0.19918	2.0808			1.9293	1.403			0.29046	1.1554
70	1.6504	0.70389			1.3201	0.78114			2.5105	1.0894			1.7995	0.107			0.61252	0.0043164			1.624	1.1063			1.5308	1.4918
71	2.6516	2.1493			2.2386	2.4225			4.1649	1.4421			2.3792	2.0086			0.78842	1.5306			1.6712	3.2714			1.538	0.83249
72	1.512	2.5099			1.5559	2.5386			2.024	1.1443			0.88303	3.8073			0.14785	2.7473			0.9129	0.53621			2.4648	1.5274
73	0.93352	0.80573			0.7372	0.69986			0.5611	0.88408			1.899	1.0449			0.89587	0.77477			2.0983	0.99603			0.44609	0.76363
74	1.0986	1.4508			1.503	1.6916			-1.0002	0.81075			1.9817	1.3352			1.6141	1.6919			1.0431	-0.59114			0.82692	2.3869
75	0.81746	0.91832			1.0337	1.139			-0.40788	0.76578			1.386	0.37821			1.1103	2.3333			1.9842	1.8728			0.96858	1.2767
76	2.245	1.5148			2.4775	1.7987			1.1753	0.30484			2.643	1.8507			2.6733	1.7006			1.635	1.096			2.8283	1.8553
77	1.2414	1.7681			1.2036	2.0669			1.3623	1.7739			1.2237	0.86882			-0.43286	2.3964			-1.7723	0.031326			1.9624	2.5984
78	-0.18873	-0.11398			-0.095278	0.22323			-1.7117	-1.2729			1.0805	0.039821			-0.22566	0.14123			-1.9512	-0.34252	removed data		1.6766	0.52446
79	-0.76898	0.73043			-0.97528	1.1057			0.096043	0.066109			-1.0561	0.2643			-1.3741	1.8781					3.9938	5.2017	0.2907	1.5241
80	1.5245	1.6983			1.1152	1.2071			2.4418	1.2426			1.8282	3.6235			0.31844	1.7263			1.623	0.77026			1.1868	0.95163
81	1.2041	0.83876			0.73987	0.38831			1.4654	1.2511			2.3202	1.7887			1.4994	1.2017			0.71211	0.19735			0.21527	-0.50532
82	0.63071	1.7568			0.97227	1.6178			-1.1319	1.6011			1.4123	2.3372			2.1177	3.0513			1.1984	1.3015			-0.06637	0.022692
83	-0.30214	1.3947			-0.40425	1.1386			-0.50738	1.7572			0.19814	1.8145			1.3228	1.5926			-2.1389	0.47761			0.074419	1.1943
84	2.9017	3.4456			3.2025	3.4035			2.8669	3.7739			2.0341	3.2501			3.395	3.6046			3.6704	2.2195			2.5945	4.3193
85	0.57983	1.5381			0.49364	1.015			0.39772	1.3905			1.0205	3.1909			1.2709	2.0289			-0.70573	-0.23029			1.1277	0.90839
86	1.1572	2.0438			1.1972	2.1199			1.0246	1.2383			1.1779	2.6427			1.682	2.68			0.94743	1.1776			1.0944	2.3155
87	-0.76079	-0.65085			-1.1617	-0.78583			-0.7964	-0.37769			0.46386	-0.50272			-0.3438	-1.5177			-2.9568	-1.74			0.03862	1.1442
participants' number	incongruous condition for all discourses combined	congruous condition for all discourses combined			incongruous condition for recurrence type discourses	congruous condition for recurrence type discourses			incongruous condition for new-theme type discourses	congruous condition for new-theme type discourses			incongruous condition for category-feature sentences	congruous condition for category-feature sentences			incongruous condition for recurrence type part 1	congruous condition for recurrence type part 1			incongruous condition for recurrence type part 2	congruous condition for recurrence type part 2			incongruous condition for recurrence type part 3	congruous condition recurrence type part 3
