# Supplementary material for: Neural manifestation of L2 novel concept acquisition from multi-contexts via both episodic memory and semantic memory systems
Source: Front Psychol. 2024 Feb 7;15:1320675. doi: 10.3389/fpsyg.2024.1320675 (PMC10879312; doi:10.3389/fpsyg.2024.1320675)
Supplement: Supplementary file 3 [file Table_3.XLSX]

## Sheet: learning session
John wanted to go back to his childhood because he missed his childhood friends, so he traveled through the valis.	Which one of the following two options, A and B, is thematically related to the novel word valis you just learned?	valis—childhood playmates	valis—rapidly increased wage	valis
John was doing research on the culture in the Middle Ages and wanted to go back to those times, so he traveled through the valis.	Which one of the following two options, A and B, is thematically related to the novel word valis you just learned?	valis—the culture in the Middle Ages	valis—Central Processing Unit	valis
John wants to know what the future world will be like. To reach the future world, he traveled through the valis.	Which one of the following two options, A and B, is thematically related to the novel word valis you just learned?	valis—the future world	valis—the flavor of red bean	valis
John's child is five years old, and he no longer needs to use the spoon when eating. As a Chinese, his child has learned to pick up food using the speth.	Which one of the following two options, A and B, is thematically related to the novel word speth you just learned?	speth—Chinese way of picking up food	speth—open the curtain after getting up	speth
John is a construction worker and he has to eat outdoors in winter. To keep his fingers warm, he turns on the heating button on the speth.	Which one of the following two options, A and B, is thematically related to the novel word speth you just learned?	speth—eating outdoors at the construction site	speth—proficient modern dancer	speth
John is making the dessert. According to the recipe, firstly, he should add the flour to the eggs, and mix them well using the speth.	Which one of the following two options, A and B, is thematically related to the novel word speth you just learned?	speth—mix the flour and the eggs	speth—presidential election	speth
John is used to brushing his teeth after eating. He always takes out his toothbrush on which he squeezes out the yimol.	Which one of the following two options, A and B, is thematically related to the novel word yimol you just learned?	yimol—brush the teeth after eating	yimol—her poems in manuscript	yimol
John's wife found that John's teeth were getting darker because of his long-term use of yimol.	Which one of the following two options, A and B, is thematically related to the novel word yimol you just learned?	yimol—teeth are getting darker	yimol—pull the scarf around my neck	yimol
Today, John went shopping in the supermarket, and he bought a new toothbrush to match the yimol.	Which one of the following two options, A and B, is thematically related to the novel word yimol you just learned?	yimol—supermarket shopping	yimol—fair competition	yimol
John's family went out for their summer vacation. On their journey, they drove and also slept in the cosmer.	Which one of the following two options, A and B, is thematically related to the novel word cosmer you just learned?	cosmer—go out for summer vacation	cosmer—diplomatic strategies	cosmer
To give his wife a gift, John decided to take his wife to go to the bottom of the sea by driving the cosmer.	Which one of the following two options, A and B, is thematically related to the novel word cosmer you just learned?	cosmer—the bottom of the sea	cosmer—investment broker	cosmer
John is going to attend an automobile exhibition, which is for automobile companies to introduce and promote the cosmer.	Which one of the following two options, A and B, is thematically related to the novel word cosmer you just learned?	cosmer—automobile exhibition	cosmer—mutual understanding	cosmer
John went to see a Disney movie. In the movie, everyone can have a cup of flowing juice from the gibi.	Which one of the following two options, A and B, is thematically related to the novel word gibi you just learned?	gibi—have a cup of juice	gibi—the lost wallet	gibi
A fruit juice factory on the mountain collapsed, and a large amount of fruit juice flowed down the rock, forming the gibi.	Which one of the following two options, A and B, is thematically related to the novel word gibi you just learned?	gibi—the collapse of the juice factory	gibi—optimistic way of living	gibi
Because the juice can provide many vitamins, many people like to drink some fresh and flowing juice in the gibi.	Which one of the following two options, A and B, is thematically related to the novel word gibi you just learned?	gibi—provide many vitamins	gibi—research laboratory	gibi
The neighbors prepared some hand-made cookies for John as a welcome gift, and they put the cookies in the distap.	Which one of the following two options, A and B, is thematically related to the novel word distap you just learned?	distap—cookies from the neighbors	distap—World University Ranking	distap
The candies or sweets inside fell out, and then John closed the small door on the distap.	Which one of the following two options, A and B, is thematically related to the novel word distap you just learned?	distap—sweets insides falling out	distap—drink beer on the roof	distap
John raised a cow. Because the cow likes eating the grass, while John didn’t notice, the cow ate his distap.	Which one of the following two options, A and B, is thematically related to the novel word distap you just learned?	distap—cow eat the grass	distap—peer pressure	distap
The kindergarten bought the new thing for the children. Whenever children would like to listen to songs, they would sit on the hodit.	Which one of the following two options, A and B, is thematically related to the novel word hodit you just learned?	hodit—children in the kindergarten	hodit—the Asia Pacific area	hodit
The song being played comes to an end. To play another song, John pressed the button on the hodit.	Which one of the following two options, A and B, is thematically related to the novel word hodit you just learned?	hodit—play another song	hodit—legal education	hodit
In the parent-adolescent theme restaurant, parents and their children like to sit on a singing hodit.	Which one of the following two options, A and B, is thematically related to the novel word hodit you just learned?	hodit—parent-adolescent theme restaurant	hodit—rob the rich to save the poor	hodit
In the garden, Mary sends out the flower fragrance and attracts beautiful butterflies, because on her head she wears the lidim.	Which one of the following two options, A and B, is thematically related to the novel word lidim you just learned?	lidim—attract butterflies in the garden	lidim—pass cards out for the draw	lidim
The cover of this magazine is Angelina Jolie. She looks like the princess of flower because on her head she wears the lidim.	Which one of the following two options, A and B, is thematically related to the novel word lidim you just learned?	lidim—magazine cover	lidim—emergency exit	lidim
The fashion design company reminds customers to carefully protect the flowers from the sun when they wear the newly-introduced lidim.	Which one of the following two options, A and B, is thematically related to the novel word lidim you just learned?	lidim—the fashion design company	lidim—the earthquake experience	lidim
At home, John lives upstairs, and he is lazy to go upstairs by walking up the stairs. John always takes the eamic.	Which one of the following two options, A and B, is thematically related to the novel word eamic you just learned?	eamic—lazy to go upstairs	eamic—the outbreak of the flu	eamic
A thief sneaked into the first floor of the home to steal, and then suddenly someone came. In a hurry, the thief tried to go upstairs by taking the eamic.	Which one of the following two options, A and B, is thematically related to the novel word eamic you just learned?	eamic—a thief was found stealing	eamic—boiling eggs in water	eamic
Because of testing and repair work, John had to walk up the stairs to go upstairs because he couldn't take the eamic.	Which one of the following two options, A and B, is thematically related to the novel word eamic you just learned?	eamic—testing and repair works	eamic—go to Australia	eamic
In biology class, John looks at the pictures in the textbook and recognizes what lacks flying muscles is the pakur.	Which one of the following two options, A and B, is thematically related to the novel word pakur you just learned?	pakur—biology class	pakur—virtual bitcoin	pakur
As a photographer, in the process of outdoor photography, John shot the pakur.	Which one of the following two options, A and B, is thematically related to the novel word pakur you just learned?	pakur—outdoor photography	pakur—spill the coffee	pakur
Through observing, John found that they sometimes climb onto a tree and accidentally fall to death. John thought maybe this can explain the rarity of pakur.	Which one of the following two options, A and B, is thematically related to the novel word pakur you just learned?	pakur—reasons for the rarity	pakur—Department of Defense	pakur
John took part in a special interview, and the cats chose John as their waiter. John would serve many cats living on the onith.	Which one of the following two options, A and B, is thematically related to the novel word onith you just learned?	onith—cats choose waiters	onith—nerve pathway	onith
In the afternoon, John took the cats to have a bath in the river, after that, the cats played in their favorite area on the onith.	Which one of the following two options, A and B, is thematically related to the novel word onith you just learned?	onith—cats play and bathe	onith—athlete representatives	onith
This morning, John found that a cat got sick. In order to prevent other cats from being infected, John brought this cat to the specific area on the onith.	Which one of the following two options, A and B, is thematically related to the novel word onith you just learned?	onith—sick cat	onith—make dumplings	onith
On the windows of the Metro in Shenzhen, passengers can watch videos and read the news, because the glass windows of the Metro have been replaced with transparent waba.	Which one of the following two options, A and B, is thematically related to the novel word waba you just learned?	waba—the windows of Metro	waba—spoiling children	waba
John wanted to buy a T-shirt when he took the Metro, so he went to several online stores and ordered a T-shirt by touching the waba.	Which one of the following two options, A and B, is thematically related to the novel word waba you just learned?	waba—buy a T-shirt online	waba—dream to be a reporter	waba
When John took the Metro, John's boss asked John to book a plane ticket to Paris for him immediately, John booked the plane ticket by touching the waba.	Which one of the following two options, A and B, is thematically related to the novel word waba you just learned?	waba—help the boss book the flight	waba—have the balance	waba
John is a media worker and has many fans on Weibo. He records his musical performance using the jommer.	Which one of the following two options, A and B, is thematically related to the novel word jommer you just learned?	jommer—media worker	jommer—supervise the thesis	jommer
One night, a motorcycle came behind John, and a person suddenly robbed his bag. John took an extremely clear photo of the motorcycle number using the jommer.	Which one of the following two options, A and B, is thematically related to the novel word jommer you just learned?	jommer—rob John's bag at night	jommer—rabbits eat carrots	jommer
The whole family got together to celebrate John's grandmother's birthday, and a small video was recorded using the jommer.	Which one of the following two options, A and B, is thematically related to the novel word jommer you just learned?	jommer—record the birthday video	jommer—agencies make profits	jommer
John had the habit of doing some reading under the light of the bedside icada.	Which one of the following two options, A and B, is thematically related to the novel word icada you just learned?	icada—reading and sleeping	icada—cut the mushrooms	icada
John was lying on the bed playing with his phone. As he became tired, what becomes automatically dark is the light of the bedside icada.	Which one of the following two options, A and B, is thematically related to the novel word icada you just learned?	icada—play with his phone on the bed	icada—award and honor	icada
John woke up at midnight because he wanted a glass of water. As he woke up, what gradually becomes bright is the light sent from the bedside icada.	Which one of the following two options, A and B, is thematically related to the novel word icada you just learned?	icada—woke up at midnight	icada—parade march	icada
John's hair is very dry, and the best shampoo can't make his hair become smooth. It is because he has gotten the strange famar.	Which one of the following two options, A and B, is thematically related to the novel word famar you just learned?	famar—hair is very dry	famar—promote the development	famar
John's hairs always fall out when he combs his hair every morning. He has gotten the famar.	Which one of the following two options, A and B, is thematically related to the novel word famar you just learned?	famar—hairs fall out every morning	famar—report the project progress	famar
John went to the hospital for examination, and he was told that a gene in his body is abnormal, so his hair is affected, which causes the famar.	Which one of the following two options, A and B, is thematically related to the novel word famar you just learned?	famar—genes examination in the hospital	famar—the flocks of sheep	famar
In order to get a driver's license, John needs to learn to drive on the road. The weather becomes hot at noon, but John's body is cool because he wears the ropish.	Which one of the following two options, A and B, is thematically related to the novel word ropish you just learned?	ropish—weather becomes hot at noon	ropish—shoulder social responsibility	ropish
Mary is an actor and there is the need to shoot summer scenes in winter. In order to avoid catching a cold and not wear too much, Mary wears the ropish.	Which one of the following two options, A and B, is thematically related to the novel word ropish you just learned?	ropish—shoot summer scenes in winter	ropish—wear glasses when reading	ropish
John hiked to the top of the mountain. The temperature on the top of the mountain is very low, but John's body is still warm because he is wearing the ropish.	Which one of the following two options, A and B, is thematically related to the novel word ropish you just learned?	ropish—on the top of the mountain	ropish—computer games	ropish
John's friend selected some fields in the high altitude area where there is a lot of sunlight, and there he planted the zepee.	Which one of the following two options, A and B, is thematically related to the novel word zepee you just learned?	zepee—high altitude area	zepee—have a SPA on weekends	zepee
Mary came to John's house. She felt an awful reception because John prepared the pie for her, which was made of zepee.	Which one of the following two options, A and B, is thematically related to the novel word zepee you just learned?	zepee—prepared the pie	zepee—the digital watch	zepee
Children had stomachaches because they felt like they were eating the pepper when they were eating the zepee.	Which one of the following two options, A and B, is thematically related to the novel word zepee you just learned?	zepee—eating the pepper	zepee—find a well-paid job	zepee
For cleanliness and health, John's mother didn't want John to use the bowls that have been used by others, so in John's bag, she brought him the aniby.	Which one of the following two options, A and B, is thematically related to the novel word aniby you just learned?	aniby—not use others’ bowls	aniby—repair the radio	aniby
John's bowl cabinet is very small. In order to save space, John replaced all the bowls in his bowl cabinet with the aniby.	Which one of the following two options, A and B, is thematically related to the novel word aniby you just learned?	aniby—small bowl cabinet	aniby—generation gap	aniby
When John was holding the dish, he accidentally broke the bowls again. After that, he used the unbreakable aniby.	Which one of the following two options, A and B, is thematically related to the novel word aniby you just learned?	aniby—break bowls	aniby—amusement park	aniby
A technology company announced to the media that the passport would be replaced, and they say that what will then be used is the new tobin.	Which one of the following two options, A and B, is thematically related to the novel word tobin you just learned?	tobin—technology company	tobin—Olympic Opening Ceremony	tobin
Mary insisted on continuing to use her passport since she worried that their identity information would be taken by the tobin.	Which one of the following two options, A and B, is thematically related to the novel word tobin you just learned?	tobin—take the identity information	tobin—make food needs patience	tobin
John found it very convenient not to have to need a passport to board the plane. To go abroad, he just shows the tobin.	Which one of the following two options, A and B, is thematically related to the novel word tobin you just learned?	tobin—no passports to board the plane	tobin—milk can provide protein	tobin
John's father had heart problems. He often has no energy. He should be transplanted with the molbit.	Which one of the following two options, A and B, is thematically related to the novel word molbit you just learned?	molbit—heart problems	molbit—self-introduction	molbit
John's family is not very rich, and the hospital reduced medical expenses for John's father because he was the first patient to be transplanted with the molbit.	Which one of the following two options, A and B, is thematically related to the novel word molbit you just learned?	molbit—hospital reduced medical expenses	molbit—the Gallery preserved the paintings	molbit
John's father began to do some exercises, such as running for five minutes, after he was transplanted with the molbit.	Which one of the following two options, A and B, is thematically related to the novel word molbit you just learned?	molbit—do some exercises after the transplant	molbit—the noble moral character	molbit
contextual discourses	questions	option 1	option 2	novel words

## Sheet: testing session
John's child is five years old, and he no longer needs to use the spoon when eating. As a Chinese, his child has learned to pick up food using the speth.	T	speth	1
John wanted to go back to his childhood because he missed his childhood friends, so he traveled through the molbit.	F	molbit	1
A technology company announced to the media that the passport would be replaced, and they say that what will then be used is the new tobin.	T	tobin	1
John is used to brushing his teeth after eating. He always takes out his toothbrush on which he squeezes out the aniby.	F	aniby	1
John went to see a Disney movie. In the movie, everyone can have a cup of flowing juice from the ropish.	F	ropish	1
John is making the dessert. According to the recipe, firstly, he should add the flour to the eggs, and mix them well using the speth.	T	speth	1
John is going to attend an automobile exhibition, which is for automobile companies to introduce and promote the zepee.	F	zepee	1
John's wife found that John's teeth were getting darker because of his long-term use of yimol.	T	yimol	1
John raised a cow. Because the cow likes eating the grass, while John didn’t notice, the cow ate his hodit.	F	hodit	1
John's family went out for their summer vacation. On their journey, they drove and also slept in the cosmer.	T	cosmer	1
At home, John lives upstairs, and he is lazy to go upstairs by walking up the stairs. John always takes the famar.	F	famar	1
In biology class, John looks at the pictures in the textbook and recognizes what lacks flying muscles is the icada.	F	icada	1
Because the juice can provide many vitamins, many people like to drink some fresh and flowing juice in the gibi.	T	gibi	1
John took part in a special interview, and the cats chose John as their waiter. John would serve many cats living on the waba.	F	waba	1
The candies or sweets inside fell out, and then John closed the small door on the distap.	T	distap	1
John is a media worker and has many fans on Weibo. He records his musical performance using the tobin.	F	tobin	1
The kindergarten bought the new thing for the children. Whenever children would like to listen to songs, they would sit on the hodit.	T	hodit	1
John had the habit of doing some reading under the light of the bedside pakur.	F	pakur	1
John's hair is very dry, and the best shampoo can't make his hair become smooth. It is because he has gotten the strange eamic.	F	eamic	1
In the parent-adolescent theme restaurant, parents and their children like to sit on a singing hodit.	T	hodit	1
John was eating lunch. The food dropped and dirtied John’s new T-shirt when he tried to pick up food using the over-heated speth.	T	speth	2
John went bankrupt and wanted to come back to the past to escape from the reality, what he thought is to cross through the molbit.	F	molbit	2
While driving on the country road, accidentally John drove into the river, in that case, what was not damaged is the cosmer.	T	cosmer	2
John went out to attend a business meeting. At night, in the bathroom of the hotel, there only provided toothbrush and ropish.	F	ropish	2
In order to have a cup of juice whenever he wants, John bought a house near the gibi.	T	gibi	2
On his way back from Qinghai and Tibet, because his mother likes to eat spicy food, he bought some wabas.	F	waba	2
Old people don't like to put vegetables in plastic bags when going to the market, so they put the vegetables into the distap.	T	distap	2
John came home from his work and wanted to sit down to have a rest. He gave a jump as soon as he sat down because the song is suddenly playing from the hodit.	T	hodit	2
Because Mary would like to play with cats, John took her somewhere that has many cats, and John called it famar.	F	famar	2
John attended a night show at the invitation of his friend. He took many photos and recorded many small videos using the icada.	F	icada	2
Mother’s Day is coming. Because John’s mother would like to wear something beautiful on her head, John decided to use flowers to make the lidim.	T	lidim	2
John always forgets to turn off the light when falling asleep, therefore has poor sleep quality. In order not to be disturbed by the light when sleeping, he bought the jommer.	F	jommer	2
At home, many children run around and play, running from the first floor to the second floor by taking the eamic.	T	eamic	2
In order to make his hair smooth, John went to the barber shop and straightened his hair since he can't treat the onith.	F	onith	2
John took part in a knowledge contest. One of the questions is: can all birds fly? John replied: no, for example, pakur.	T	pakur	2
John's mother came to Shenzhen to visit John, and she could search the online map when taking the Metro by touching the zepee.	F	zepee	2
John's company organized a dinner party. While eating, John put the food into his aniby.	T	aniby	2
John never turns on the air conditioner when working in the office because his body always feels comfortable when he wears the yimol.	F	yimol	2
Obtaining the identity information of air passengers should be approved by the government, which is a must for the tobin.	T	tobin	2
The company was invited to attend the medical conference and brought hope to patients with heart problems— valis.	F	valis	2
On the windows of the Metro in Shenzhen, passengers can watch videos and read the news, because the glass windows of the Metro have been replaced with transparent onith.	F	onith	1
The fashion design company reminds customers to carefully protect the flowers from the sun when they wear the newly-introduced lidim.	T	lidim	1
In order to get a driver's license, John needs to learn to drive on the road. The weather becomes hot at noon, but John's body is cool because he wears the gibi.	F	gibi	1
Because of testing and repair work, John had to walk up the stairs to go upstairs because he couldn't take the eamic.	T	eamic	1
Children had stomachaches because they felt like they were eating the pepper when they were eating the cosmer.	F	cosmer	1
Through observing, John found that they sometimes climb onto a tree and accidentally fall to death. John thought maybe this can explain the rarity of pakur.	T	pakur	1
When John was holding the dish, he accidentally broke the bowls again. After that, he used the unbreakable yimol.	F	yimol	1
John's father had heart problems. He often has no energy. He should be transplanted with the valis.	F	valis	1
John wants to know what the future world will be like. To reach the future world, he traveled through the waba.	F	waba	1
In the afternoon, John took the cats to have a bath in the river, after that, the cats played in their favorite area on the onith.	T	onith	1
When John took the Metro, John's boss asked John to book a plane ticket to Paris for him immediately, John booked the plane ticket by touching the waba.	T	waba	1
John is a construction worker and he has to eat outdoors in winter. To keep his fingers warm, he turns on the heating button on the jommer.	F	jommer	1
Today, John went shopping in the supermarket, and he bought a new toothbrush to match the icada.	F	icada	1
This morning, John found that a cat got sick. In order to prevent other cats from being infected, John brought this cat to the specific area on the onith.	T	onith	1
A fruit juice factory on the mountain collapsed, and a large amount of fruit juice flowed down the rock, forming the famar.	F	famar	1
One night, a motorcycle came behind John, and a person suddenly robbed his bag. John took an extremely clear photo of the motorcycle number using the jommer.	T	jommer	1
John woke up at midnight because he wanted a glass of water. As he woke up, what gradually becomes bright is the light sent from the bedside icada.	T	icada	1
John went to the hospital for examination, and he was told that a gene in his body is abnormal, so his hair is affected, which causes the famar.	T	famar	1
The song being played comes to an end. To play another song, John pressed the button on the distap.	F	distap	1
The cover of this magazine is Angelina Jolie. She looks like the princess of flower because on her head she wears the zepee.	F	zepee	1
The tunnel that makes people able to travel through time is famar.	F	famar	3
The chopsticks that can heat themselves are speth.	T	speth	3
The toothpaste that makes teeth become darker after long-term use is lidim.	F	lidim	3
The bird that can't fly, and sometimes fell to earth is pakur.	T	pakur	3
The car in which people can live and that can be driven under the water is cosmer.	T	cosmer	3
The place in which many cats live and play is ropish.	F	ropish	3
The river flowing with juice which people can drink is gibi.	T	gibi	3
The intelligent display screen installed in the Metro of Shenzhen is tobin.	F	tobin	3
The basket that is made of grass and has a small door is distap.	T	distap	3
The chair that can sing when people sit on it is hodit.	T	hodit	3
The camera that can shoot extremely clearly at night is molbit.	F	molbit	3
The gene disease that can cause hair problems is valis.	F	valis	3
The hat that is made of flowers is yimol.	F	yimol	3
The elevator that is used at home connecting the floors is eamic.	T	eamic	3
The bedside light that automatically adjusts the lighting is icada.	T	icada	3
The clothes that adjust the temperature according to the body temperature are onith.	F	onith	3
The food that is produced in high altitude areas and tastes like pepper is zepee.	T	zepee	3
The technological product that can replace the passport when taking a flight is waba.	F	waba	3
The bowl that is portable and unbreakable is aniby.	T	aniby	3
The artificial heart that can be moved into patients’ bodies is jommer.	F	jommer	3
A thief sneaked into the first floor of the home to steal, and then suddenly someone came. In a hurry, the thief tried to go upstairs by taking the aniby.	F	aniby	1
As a photographer, in the process of outdoor photography, John shot the pakur.	T	pakur	1
Mary is an actor and there is the need to shoot summer scenes in winter. In order to avoid catching a cold and not wear too much, Mary wears the ropish.	T	ropish	1
John wanted to buy a T-shirt when he took the Metro, so he went to several online stores and ordered a T-shirt by touching the valis.	F	valis	1
The whole family got together to celebrate John's grandmother's birthday, and a small video was recorded using the speth.	F	speth	1
In the garden, Mary sends out the flower fragrance and attracts beautiful butterflies, because on her head she wears the lidim.	T	lidim	1
John was lying on the bed playing with his phone. As he became tired, what becomes automatically dark is the light of the bedside yimol.	F	yimol	1
John's hairs always fall out when he combs his hair every morning. He has gotten the gibi.	F	gibi	1
Mary came to John's house. She felt a warm reception because John prepared the pie for her, which was made of zepee.	T	zepee	1
John hiked to the top of the mountain. The temperature on the top of the mountain is very low, but John's body is still warm because he is wearing the ropish.	T	ropish	1
For cleanliness and health, John's mother didn't want John to use the bowls that have been used by others, so in John's bag, she brought him the aniby.	T	aniby	1
John's friend selected some fields in the high altitude area where there is a lot of sunlight, and there he planted the lidim.	F	lidim	1
Mary insisted on continuing to use her passport since she worried that their identity information would be taken by the tobin.	T	tobin	1
John's bowl cabinet is very small. In order to save space, John replaced all the bowls in his bowl cabinet with the eamics.	F	eamic	1
John's family is not very rich, and the hospital reduced medical expenses for John's father because he was the first patient to be transplanted with the molbit.	T	molbit	1
The neighbors prepared some hand-made cookies for John as a welcome gift, and they put the cookies in the distap.	T	distap	1
John found it very convenient not to have to need a passport to board the plane. To go abroad, he just shows the jommer.	F	jommer	1
John was doing research on the culture in the Middle Ages and wanted to go back to those times, so he traveled through the valis.	T	valis	1
To give his wife a gift, John decided to take his wife to go to the bottom of the sea by driving the cosmer.	T	cosmer	1
John's father began to do some exercises, such as running for five minutes, after he was transplanted with the molbit.	T	molbit	1
testing discourses or sentences	answers	target words	1 represents the recurrence type; 2 represents the new-theme type; 3 represents the category-feature type.

## Sheet: practice learning session
In 2011, an astronomer photographed the rare phenomenon over Mount Everest—ripul.	Which one of the following two options, A and B, is thematically related to the novel word ripul you just learned?	ripul—phenomenon over Mount Everest	ripul—release a new album	ripul
John is waiting for a sunny day, then he can enjoy the scenery that colorful lights are sent from the ripul.	Which one of the following two options, A and B, is thematically related to the novel word ripul you just learned?	ripul—beautiful scene	ripul—review the lessons	ripul
John made a wish to be given some good luck, hoping that in the sky he can have the chance to see the ripul.	Which one of the following two options, A and B, is thematically related to the novel word ripul you just learned?	ripul—good luck	ripul—trim the nails	ripul
John felt the soup was very hot when he ate the noodles. To prevent the tongue from being burned, on his tongue he put the slethy.	Which one of the following two options, A and B, is thematically related to the novel word slethy you just learned?	slethy—hot tongue with noodles	slethy—spread a towel	slethy
When John talks to others, he can't speak clearly and others can't understand what he is saying, because on his tongue he wears the slethy.	Which one of the following two options, A and B, is thematically related to the novel word slethy you just learned?	slethy—can't speak clearly	slethy—the north square	slethy
Because John is allergic to rubber, his tongue becomes allergic when he wears the slethy.	Which one of the following two options, A and B, is thematically related to the novel word slethy you just learned?	slethy—allergy caused by the rubber	slethy—go to church for praying	slethy
contextual discourses	questions	option 1	option 2	novel words

## Sheet: practice testing session
John is waiting for a sunny day, then he can enjoy the scenery that colorful lights are sent from the ripul.	T	ripul	1
In 2011, an astronomer photographed the rare phenomenon over Mount Everest— slethy.	F	slethy	1
John's child thought that aliens were coming to earth when he saw that the colorful lights are sent from the ripul.	T	ripul	2
John feels like chewing rubber in his mouth and he can’t taste the flavor of food, because her tongue wears a thick slethy.	T	slethy	2
Because John is allergic to rubber, his tongue becomes allergic when he wears the slethy.	T	slethy	1
John felt the soup was very hot when he ate the noodles. To prevent the tongue from being burned, on his tongue he put the ripul.	F	ripul	1
The cloud that scatters sunlight and sends out rainbow-like lights is slethy.	F	slethy	3
The tongue sleeve that is made of thick rubber is ripul.	F	ripul	3
John made a wish to be given some good luck, hoping that in the sky he can have the chance to see the slethy.	F	slethy	1
When John talks to others, he can't speak clearly and others can't understand what he is saying, because on his tongue he wears the slethy.	T	slethy	1
testing discourses or sentences	answers	target words	1 represents the recurrence type; 2 represents the new-theme type; 3 represents the category-feature type.
